# Supplementary material for: Age‐related changes in metabolites in young donor livers and old recipient sera after liver transplantation from young to old rats
Source: Aging Cell. 2021 Jun 22;20(7):e13425. doi: 10.1111/acel.13425 (PMC8282239; doi:10.1111/acel.13425)
Supplement: Supplementary file 10 — Tab S3 [file ACEL-20-e13425-s007.xlsx]

## Sheet: Table S3
Table S3. Differentially expressed genes between Y and O
SymbolID	GeneID	Y-Expression	O-Expression	log2Fold Change(O/Y)	FDR	Regulation
Akr1c3	ENSRNOG00000017531	279.372	116.211	-1.26544	4.67804e-13	Down
Prss3b	ENSRNOG00000013382	3267.81	4.95647	-9.36479	9.73822e-06	Down
LOC683849	ENSRNOG00000050493	276.139	0.740275	-8.54312	0.00269511	Down
Glipr1l2	ENSRNOG00000049053	14.5869	2.89435	-2.33336	0.00575942	Down
Cyp3a9	ENSRNOG00000046643	1243.84	401.294	-1.63207	1.86708e-28	Down
Agmo	ENSRNOG00000023116	5287.7	2491.77	-1.08547	3.45957e-22	Down
AABR07001160.1	ENSRNOG00000049881	4.37192	19.6385	2.16734	0.00304748	Up
Onecut1	ENSRNOG00000008095	121.79	468.963	1.94507	0.00829747	Up
Lgals3	ENSRNOG00000010645	195.051	406.861	1.06069	4.49846e-06	Up
Cd9	ENSRNOG00000019556	47.576	109.796	1.20652	0.00317154	Up
AC110474.2	ENSRNOG00000056479	4.75559	19.0614	2.00296	0.0192588	Up
AABR07062183.1	ENSRNOG00000058993	21.8523	52.2198	1.25681	0.0402722	Up
Flvcr2	ENSRNOG00000008754	94.8617	357.965	1.91592	1.6123e-36	Up
AABR07021357.1	ENSRNOG00000054544	462.521	105.273	-2.13538	2.06897e-19	Down
Myo1g	ENSRNOG00000059140	31.3353	72.6345	1.21286	0.0118613	Up
AABR07035344.1	ENSRNOG00000062029	122.292	34.9322	-1.8077	3.05425e-12	Down
Gzmk	ENSRNOG00000010661	9.52371	74.9989	2.97727	1.38105e-05	Up
LOC501233	ENSRNOG00000015438	17115.2	8284.37	-1.04681	4.86428e-07	Down
LOC103694853	ENSRNOG00000054433	38.8084	5.91321e-06	-22.6459	2.41974e-09	Down
Lrtm2	ENSRNOG00000007508	1449.15	668.013	-1.11725	9.52719e-07	Down
Sdr16c6	ENSRNOG00000040151	126.022	5.40784	-4.54248	0.000179074	Down
Zp3r	ENSRNOG00000025862	17.5653	39.1801	1.15739	0.0410253	Up
Bok	ENSRNOG00000018214	11.0717	43.4945	1.97396	0.00125811	Up
Olr1576	ENSRNOG00000009141	17.9093	42.9225	1.26102	0.0268784	Up
LOC100360049	ENSRNOG00000046322	59.7238	6.54799	-3.18918	1.74905e-14	Down
Apon	ENSRNOG00000033466	2391.79	805.147	-1.57077	3.0032e-12	Down
Avpi1	ENSRNOG00000014828	171.82	81.3988	-1.07782	1.39103e-07	Down
Lepr	ENSRNOG00000023664	237.419	607.756	1.35606	8.6357e-05	Up
Herc6	ENSRNOG00000023969	277.739	730.954	1.39605	3.30437e-15	Up
Trpm3	ENSRNOG00000027770	48.9455	10.5341	-2.2161	1.82971e-08	Down
SNORA70	ENSRNOG00000059502	14.4887	42.4923	1.55227	0.01398	Up
AABR07007068.1	ENSRNOG00000017438	291.842	30.242	-3.27056	4.56822e-19	Down
Clec12a	ENSRNOG00000054860	4.54271	17.2484	1.92483	0.0167379	Up
Sall1	ENSRNOG00000013907	224.658	774.43	1.7854	4.10266e-12	Up
Junb	ENSRNOG00000042838	122.463	311.115	1.3451	6.51927e-05	Up
Adamts7	ENSRNOG00000028036	271.767	92.102	-1.56107	1.86531e-16	Down
Sez6	ENSRNOG00000009350	284.459	75.8604	-1.9068	9.44724e-13	Down
Plau	ENSRNOG00000010516	61.1413	140.1	1.19624	8.69585e-06	Up
Gbp6	ENSRNOG00000002134	158.075	325.637	1.04265	1.78893e-08	Up
Chchd6	ENSRNOG00000060248	79.8207	35.2396	-1.17957	3.58283e-05	Down
LOC108348086	ENSRNOG00000019441	103.501	1.28962	-6.32656	2.42319e-21	Down
Fgf21	ENSRNOG00000020990	57.4482	146.198	1.34759	0.0125607	Up
Omd	ENSRNOG00000046658	49.5399	5.10965	-3.2773	1.0303e-09	Down
AABR07068162.1	ENSRNOG00000048819	36.0488	16.1396	-1.15934	0.00629163	Down
Smim31	ENSRNOG00000057966	6.94222	0.135829	-5.67554	0.0362578	Down
Kifc3	ENSRNOG00000014087	71.1232	185.196	1.38066	7.93198e-09	Up
LOC100910235	ENSRNOG00000047720	720.266	246.655	-1.54604	7.25248e-09	Down
Ldhd	ENSRNOG00000019036	669.523	330.582	-1.01813	2.31208e-08	Down
Svop	ENSRNOG00000000693	3.24132	15.2732	2.23635	0.00966252	Up
Cd2	ENSRNOG00000015821	4.88896	22.8621	2.22536	0.00204877	Up
Sult2a6	ENSRNOG00000047986	6258.81	28168.5	2.17012	7.65543e-27	Up
Lck	ENSRNOG00000009705	22.2576	55.3217	1.31354	0.000288208	Up
Rnd1	ENSRNOG00000059857	18.6343	49.0007	1.39484	0.0134919	Up
LOC500473	ENSRNOG00000042543	63913.2	116.412	-9.10074	6.91185e-43	Down
Pnliprp1	ENSRNOG00000017908	3028.42	8.91252	-8.40852	0.000626067	Down
Crym	ENSRNOG00000061215	214.863	31.7885	-2.75684	4.30853e-22	Down
Elmod1	ENSRNOG00000009054	15.4044	1.8211	-3.08045	0.0291043	Down
Meiob	ENSRNOG00000014711	84.4371	3.11789	-4.75924	6.43228e-26	Down
Acsm3	ENSRNOG00000032246	677.396	273.812	-1.30681	3.9183e-10	Down
Fcgbp	ENSRNOG00000019129	258.488	11.0072	-4.55357	0.0425242	Down
Foxp2	ENSRNOG00000054508	60.187	26.9544	-1.15893	0.00425835	Down
Cyp1a2	ENSRNOG00000016173	3419.37	1673.51	-1.03085	1.78613e-12	Down
Tlr2	ENSRNOG00000009822	52.8827	137.689	1.38054	2.40025e-06	Up
Ggct	ENSRNOG00000034084	379.792	176.48	-1.1057	9.83988e-11	Down
Idi1	ENSRNOG00000016690	977.455	2286.6	1.22611	2.89108e-06	Up
Cav2	ENSRNOG00000057713	137.796	301.219	1.12828	6.85295e-06	Up
LOC108352322	ENSRNOG00000039678	14.2473	4.38306	-1.70068	0.0375002	Down
Hebp2	ENSRNOG00000053735	6.56433	28.2014	2.10305	0.00277961	Up
AABR07048487.1	ENSRNOG00000051121	59.6414	1.90951	-4.96504	1.24938e-14	Down
Lonrf3	ENSRNOG00000013092	117.43	43.2962	-1.43949	3.76211e-08	Down
Hsd17b7	ENSRNOG00000002826	233.899	471.168	1.01035	0.00031849	Up
Cyp4f40	ENSRNOG00000043344	115.973	51.3	-1.17676	1.34504e-05	Down
Cdhr1	ENSRNOG00000013330	2.6338	29.1178	3.46669	0.00425835	Up
Angptl8	ENSRNOG00000011490	358.685	742.428	1.04953	0.0107355	Up
Tlr1	ENSRNOG00000038722	15.5134	65.5622	2.07935	2.69875e-06	Up
Klf10	ENSRNOG00000006118	159.629	324.769	1.02469	0.000157784	Up
Disp1	ENSRNOG00000003635	36.502	88.5264	1.27813	4.76523e-05	Up
U4	ENSRNOG00000061633	19.6685	48.7562	1.3097	0.0353232	Up
Grem2	ENSRNOG00000003616	82.0921	29.5051	-1.47628	2.81987e-07	Down
LOC100359968	ENSRNOG00000048885	40.7216	1.74908	-4.54113	3.67952e-13	Down
AC105648.5	ENSRNOG00000054457	5.88141	20.2421	1.78313	0.0363217	Up
AABR07067024.1	ENSRNOG00000060699	41.5452	102.123	1.29755	1.27393e-06	Up
Stac3	ENSRNOG00000008050	2021.78	7.81651	-8.01488	5.05398e-20	Down
A1bg	ENSRNOG00000004692	6.46869	1732.85	8.06546	1.33353e-90	Up
Synj2	ENSRNOG00000017114	82.6039	285.676	1.7901	7.11844e-13	Up
AABR07069913.1	ENSRNOG00000047590	35.4161	14.1741	-1.32115	0.0216247	Down
Ces1d	ENSRNOG00000015519	12067.7	4593.63	-1.39345	7.65489e-07	Down
AABR07001910.1	ENSRNOG00000051570	403.791	201.894	-1.00001	7.04412e-07	Down
SNORA74	ENSRNOG00000059564	16.2941	46.4306	1.51072	0.0307653	Up
Dbp	ENSRNOG00000021027	51.8316	217.143	2.06674	3.15689e-05	Up
Slc39a4	ENSRNOG00000014314	664.075	321.073	-1.04844	3.26779e-05	Down
Gdf15	ENSRNOG00000019661	20.2283	50.1646	1.31029	0.0415382	Up
Ddhd1	ENSRNOG00000009481	314.09	637.261	1.02071	0.0110791	Up
AABR07053650.1	ENSRNOG00000031598	54.3048	110.437	1.02407	0.0394627	Up
Ly49s5	ENSRNOG00000051661	3.97412	29.5293	2.89344	0.00345646	Up
Eml6	ENSRNOG00000037462	10.3636	35.9324	1.79377	0.000167473	Up
Megf6	ENSRNOG00000000156	18.1754	38.3982	1.07905	0.0247489	Up
Map3k5	ENSRNOG00000031700	123.901	254.253	1.03708	1.6312e-08	Up
Adam8	ENSRNOG00000017897	8.31978	26.7954	1.68737	0.0405056	Up
Slc22a3	ENSRNOG00000022946	20.6651	5.10131	-2.01826	0.0011492	Down
Cers6	ENSRNOG00000024595	559.331	153.193	-1.86835	5.22497e-38	Down
Rab11fip4	ENSRNOG00000014135	83.7037	180.746	1.1106	1.41239e-07	Up
Prlr	ENSRNOG00000057557	36.351	983.017	4.75715	1.72289e-101	Up
Irf7	ENSRNOG00000017414	233.735	502.465	1.10415	2.0648e-06	Up
Arl4d	ENSRNOG00000020770	43.5453	225.505	2.37257	5.15638e-15	Up
Ltc4s	ENSRNOG00000003244	53.0553	9.90644	-2.42106	3.62963e-05	Down
SNORA71	ENSRNOG00000056385	15.5358	41.9809	1.43414	0.0169454	Up
Marveld1	ENSRNOG00000042620	365.985	37.7334	-3.27787	3.51621e-38	Down
AABR07059372.1	ENSRNOG00000060864	14.9924	59.3926	1.98605	1.03215e-06	Up
AC123495.2	ENSRNOG00000053279	16.2933	51.8625	1.67041	0.00856876	Up
AC096030.1	ENSRNOG00000018612	41.8691	8.40369	-2.31679	1.01781e-05	Down
AC129815.1	ENSRNOG00000062308	58.1622	152.442	1.39011	0.00180556	Up
AABR07069878.1	ENSRNOG00000047843	3306.71	576.368	-2.52033	1.91588e-82	Down
Baalc	ENSRNOG00000004697	20.2652	7.16663	-1.49964	0.0427509	Down
Mybl1	ENSRNOG00000021669	53.8817	205.72	1.93281	1.27652e-06	Up
Mthfd2	ENSRNOG00000010833	30.3464	74.6999	1.29958	0.00340802	Up
Aldh1a2	ENSRNOG00000055049	7.68538	29.0119	1.91645	0.00305335	Up
Amdhd1	ENSRNOG00000005266	407.03	181.015	-1.16902	0.00960821	Down
Timp3	ENSRNOG00000004303	117.86	369.033	1.64667	8.56149e-10	Up
AY172581.8	ENSRNOG00000030339	39.3021	15.2512	-1.36568	0.00994001	Down
Tent4a	ENSRNOG00000017613	167.316	363.912	1.12101	1.14939e-07	Up
Grhl2	ENSRNOG00000007000	28.6099	101.083	1.82096	1.98939e-07	Up
Nab2	ENSRNOG00000008415	39.105	127.435	1.70433	7.67117e-10	Up
Hao2	ENSRNOG00000019470	10365.6	366.011	-4.82377	1.41799e-81	Down
Tubb1	ENSRNOG00000046151	40.3368	19.5593	-1.04424	0.00745376	Down
Ctrb1	ENSRNOG00000019068	3097.2	8.13075	-8.57336	0.00046216	Down
AABR07019392.1	ENSRNOG00000051611	5.77599	0.133647	-5.43357	0.00119354	Down
LOC100360095	ENSRNOG00000043131	28859	907.508	-4.99097	6.09668e-200	Down
Trerf1	ENSRNOG00000022598	55.3582	22.918	-1.27232	0.00836198	Down
S100g	ENSRNOG00000004222	213.217	2.73435	-6.28498	0.0111921	Down
Lpar3	ENSRNOG00000015260	39.3653	95.8198	1.2834	4.65285e-06	Up
Cplane1	ENSRNOG00000042118	25.5587	76.2753	1.5774	7.64159e-09	Up
Mir1949	ENSRNOG00000044615	4.60607	19.6518	2.09305	0.0121469	Up
AABR07021590.1	ENSRNOG00000051371	557.593	238.855	-1.22308	3.52496e-08	Down
Mid1	ENSRNOG00000003613	332.886	117.672	-1.50025	1.28615e-18	Down
Nkg7	ENSRNOG00000017749	13.4787	45.9091	1.7681	0.0117005	Up
Abcc3	ENSRNOG00000002948	72.759	958.17	3.71908	2.98626e-61	Up
AABR07062897.1	ENSRNOG00000062019	22.74	0.134853	-7.3977	1.50951e-08	Down
AABR07007032.1	ENSRNOG00000046333	124.043	292.141	1.23583	5.45212e-16	Up
Uap1l1	ENSRNOG00000012960	66.2191	142.84	1.10908	9.39169e-06	Up
Rtn4rl2	ENSRNOG00000021513	23.3361	6.65143	-1.81083	0.00102366	Down
Prrg4	ENSRNOG00000022710	126.491	36.8519	-1.77923	4.73016e-08	Down
LOC298111	ENSRNOG00000049727	85098.3	153.845	-9.11151	2.2943e-47	Down
Serpinb12	ENSRNOG00000002602	21.6443	0.226776	-6.57657	0.03516	Down
Aifm2	ENSRNOG00000059445	285.403	578.603	1.01958	1.19251e-08	Up
AC122603.3	ENSRNOG00000059288	1.45186	9.96315	2.7787	0.0396316	Up
Tmtc2	ENSRNOG00000004585	17.0514	58.7714	1.78522	1.38493e-06	Up
Ccdc68	ENSRNOG00000021381	9.24314	32.848	1.82935	0.00260055	Up
Reg1a	ENSRNOG00000006486	171.94	0.648853	-8.04979	0.00465118	Down
AABR07055162.1	ENSRNOG00000052669	19.004	54.2553	1.51346	0.000136949	Up
Rhpn1	ENSRNOG00000007597	26.8971	70.3322	1.38674	0.00166032	Up
AABR07048482.1	ENSRNOG00000033415	14897.4	12.3715	-10.2338	1.59408e-83	Down
Tff2	ENSRNOG00000001162	118.953	0.228667	-9.02292	0.0292016	Down
AABR07048487.2	ENSRNOG00000051227	24848.4	46.033	-9.07627	8.6747e-51	Down
Mfsd2a	ENSRNOG00000014008	355.37	909.582	1.35588	9.10485e-06	Up
RGD1562667	ENSRNOG00000045888	6.98282	25.1475	1.84853	0.0262752	Up
Zfp697	ENSRNOG00000049090	23.8321	9.50526	-1.32611	0.0132622	Down
Plxnb1	ENSRNOG00000029510	125.448	352.173	1.48919	2.57125e-16	Up
Plxdc2	ENSRNOG00000000142	27.2378	56.7021	1.05779	0.020732	Up
Akr1b10	ENSRNOG00000009734	58.8249	293.988	2.32126	0.0036876	Up
Arhgef3	ENSRNOG00000014363	100.524	389.092	1.95257	7.18796e-26	Up
LOC100911564	ENSRNOG00000048623	1841.32	832.297	-1.14557	1.81308e-07	Down
Spsb4	ENSRNOG00000012862	52.8785	193.676	1.87289	1.57104e-14	Up
Igfbp2	ENSRNOG00000016957	19.3845	200.634	3.37159	2.99594e-21	Up
Vav1	ENSRNOG00000050430	34.7498	77.6346	1.15969	0.00381436	Up
LOC103694863	ENSRNOG00000055765	7.79625	49.6774	2.67174	3.89422e-09	Up
AABR07028902.1	ENSRNOG00000058094	3464.62	1240.46	-1.48183	1.3558e-40	Down
Il13ra1	ENSRNOG00000001713	1618.52	3645.7	1.17153	5.42643e-65	Up
Pitpnm3	ENSRNOG00000008323	8.98671	26.7798	1.57528	0.02724	Up
Kif12	ENSRNOG00000007080	13.8784	61.3791	2.14491	0.000471588	Up
Igh-6	ENSRNOG00000048402	10.6333	158.451	3.89737	3.35154e-28	Up
Renbp	ENSRNOG00000054765	19.789	45.933	1.21483	0.00484501	Up
Ppp2r5e	ENSRNOG00000005045	739.076	335.275	-1.14038	9.23046e-18	Down
LOC100912405	ENSRNOG00000056194	5250.03	348.47	-3.91322	4.21716e-105	Down
Prss32	ENSRNOG00000029223	11.096	30.2433	1.44658	0.0360169	Up
SNORA72	ENSRNOG00000058556	12.4215	41.9124	1.75454	0.0193095	Up
AABR07070295.1	ENSRNOG00000056305	13.9385	43.7694	1.65084	0.0257886	Up
Osmr	ENSRNOG00000033192	38.8671	257.382	2.72729	0.00166667	Up
AABR07063126.1	ENSRNOG00000002495	8.7731	0.228269	-5.26428	0.000539186	Down
Ptk6	ENSRNOG00000012987	187.843	37.5705	-2.32186	6.42277e-16	Down
Zfp82	ENSRNOG00000030932	209.247	91.0202	-1.20095	1.70652e-12	Down
Gimd1	ENSRNOG00000042721	340.477	36.0945	-3.2377	6.78556e-24	Down
AABR07025937.1	ENSRNOG00000053393	8.5514	39.1218	2.19374	0.000115877	Up
Serpina7	ENSRNOG00000011081	97.4605	1321.67	3.7614	5.39862e-58	Up
AABR07048463.3	ENSRNOG00000051122	23.6621	3.9165	-2.59494	2.40413e-05	Down
Hmox1	ENSRNOG00000014117	179.11	473.042	1.40112	4.49825e-16	Up
Tpd52l1	ENSRNOG00000021478	30.9477	131.025	2.08194	3.184e-13	Up
AABR07068044.1	ENSRNOG00000059671	57.4339	6.60059	-3.12123	1.56214e-15	Down
Atp8b5p	ENSRNOG00000021704	31.3192	14.2355	-1.13755	0.0296327	Down
Mall	ENSRNOG00000015599	15.3282	0.770982	-4.31335	0.031017	Down
Ly49si1	ENSRNOG00000061895	73.3241	186.122	1.34389	6.21472e-05	Up
Abcb9	ENSRNOG00000001082	47.3523	20.0797	-1.23769	0.00169456	Down
Col27a1	ENSRNOG00000007657	97.2205	34.5338	-1.49325	7.79757e-05	Down
Kcnk5	ENSRNOG00000047005	200.503	591.381	1.56047	6.63092e-26	Up
Pla2g12a	ENSRNOG00000057470	97.8528	247.697	1.33989	1.06459e-05	Up
Cd8a	ENSRNOG00000007178	22.7324	65.3589	1.52363	0.00577855	Up
Syt12	ENSRNOG00000019306	14.1572	64.8025	2.19451	3.94123e-10	Up
Calhm6	ENSRNOG00000037757	6.59654	22.5538	1.77359	0.0279417	Up
Fgl2	ENSRNOG00000012881	273.001	563.714	1.04605	3.14718e-05	Up
Insig2	ENSRNOG00000002478	3455.36	904.484	-1.93367	3.23918e-35	Down
Arntl2	ENSRNOG00000001830	90.6544	4.46947	-4.3422	1.40104e-26	Down
Snora9	ENSRNOG00000056382	99.1725	216.303	1.12504	0.0305845	Up
Gp2	ENSRNOG00000015716	1369.01	1.74897	-9.6124	6.10096e-05	Down
AABR07048473.1	ENSRNOG00000051164	247.596	6.99213	-5.14611	4.11964e-53	Down
Nr1i3	ENSRNOG00000003260	600.681	286.355	-1.06879	0.000145889	Down
Tbkbp1	ENSRNOG00000009370	35.2296	17.2427	-1.0308	0.0381388	Down
Rup2	ENSRNOG00000045799	96646.7	22491.1	-2.10336	5.34565e-82	Down
Abca14	ENSRNOG00000043296	14.4196	1.73112	-3.05826	0.00755715	Down
U4	ENSRNOG00000060960	19.5954	61.0916	1.64046	0.00614625	Up
Samd11	ENSRNOG00000020342	68.3647	32.759	-1.06136	0.000605408	Down
Alpi	ENSRNOG00000030020	97.1926	6.20046e-06	-23.902	1.95048e-10	Down
AC129460.2	ENSRNOG00000059610	17.1912	36.8829	1.10128	0.0379949	Up
Hjurp	ENSRNOG00000022911	38.3712	105.86	1.46406	1.63128e-06	Up
AABR07048463.1	ENSRNOG00000047613	10128	17.8599	-9.14741	8.64319e-39	Down
Otulinl	ENSRNOG00000012109	31.6498	71.1885	1.16945	0.00192441	Up
Reg4	ENSRNOG00000019046	27.3412	4.47252	-2.61192	2.9442e-06	Down
Tsx	ENSRNOG00000002925	5.5159	74.3737	3.75313	1.53983e-07	Up
Lcp1	ENSRNOG00000010319	352.289	728.338	1.04785	8.81608e-05	Up
Chmp4c	ENSRNOG00000010238	58.3592	218.1	1.90195	4.26975e-24	Up
Cyp2d4	ENSRNOG00000032261	585.101	283.16	-1.04706	1.32704e-05	Down
Ctrl	ENSRNOG00000019353	979.926	1.19387	-9.68088	8.84969e-06	Down
Unc5b	ENSRNOG00000000567	53.3582	136.095	1.35083	1.39722e-06	Up
AABR07044362.1	ENSRNOG00000026051	172.982	350.237	1.01771	1.35101e-11	Up
Akr1b7	ENSRNOG00000009875	20.4557	2779.39	7.08612	1.66502e-193	Up
Itgax	ENSRNOG00000036703	36.3222	105.951	1.54448	0.00125823	Up
Celsr1	ENSRNOG00000021285	11.6159	30.578	1.39639	0.0353232	Up
AABR07059308.1	ENSRNOG00000043176	110.982	354.252	1.67445	5.66893e-14	Up
Fsd1l	ENSRNOG00000059876	22.2173	44.9297	1.01599	0.0151084	Up
Calml4	ENSRNOG00000038202	51.3163	21.5148	-1.25409	0.0355958	Down
SNORA70	ENSRNOG00000054339	39.0516	78.8118	1.01303	0.0393376	Up
Trim36	ENSRNOG00000016612	23.6552	50.3222	1.08903	0.040633	Up
Cpb1	ENSRNOG00000030904	8347.78	24.1767	-8.43163	3.30847e-05	Down
AABR07048483.1	ENSRNOG00000051186	14.0393	0.136167	-6.68795	4.90337e-07	Down
Itgad	ENSRNOG00000019728	83.9562	176.411	1.07123	0.0461786	Up
Gask1a	ENSRNOG00000025676	8.87502	33.8868	1.9329	0.000148739	Up
Cldn7	ENSRNOG00000017325	26.4733	77.1912	1.5439	0.0325927	Up
Tnfrsf12a	ENSRNOG00000003546	21.5559	54.0818	1.32706	0.00307643	Up
LOC691141	ENSRNOG00000033256	63.9492	132.337	1.04922	3.14545e-05	Up
Laptm5	ENSRNOG00000011054	121.539	247.562	1.02637	2.3233e-05	Up
Nim1k	ENSRNOG00000016353	141.686	12.5716	-3.49446	2.30814e-21	Down
Cited2	ENSRNOG00000056940	310.073	115.38	-1.42621	6.2807e-26	Down
Sult1e1	ENSRNOG00000001957	37602.7	68.2853	-9.10505	8.09153e-226	Down
Crem	ENSRNOG00000014900	1778.82	635.251	-1.48552	4.46295e-20	Down
Try5	ENSRNOG00000045612	244.152	0.41862	-9.18792	0.0011492	Down
Gstm6l	ENSRNOG00000060939	406.796	178.262	-1.1903	1.74489e-07	Down
AABR07012635.1	ENSRNOG00000053190	49.3197	7.60976	-2.69624	2.14503e-05	Down
Cd300lf	ENSRNOG00000021424	99.6994	202.707	1.02374	7.5284e-07	Up
Rilp	ENSRNOG00000003784	119.553	55.0579	-1.11863	2.07364e-06	Down
Cdh1	ENSRNOG00000020151	785.777	1823.76	1.21473	1.11653e-20	Up
Ptprt	ENSRNOG00000032656	8.74559	121.006	3.79038	1.32058e-19	Up
AABR07058158.1	ENSRNOG00000062170	10.1832	41.5279	2.02789	0.00492161	Up
Pla2g16	ENSRNOG00000021206	136.194	406.991	1.57933	7.86158e-19	Up
AABR07007055.1	ENSRNOG00000061365	76.0216	6.66969	-3.51072	4.10472e-16	Down
Rnf125	ENSRNOG00000057832	1925.44	862.298	-1.15893	7.56892e-14	Down
AABR07006030.1	ENSRNOG00000046602	182.736	0.435809	-8.71185	0.0157293	Down
Abcd2	ENSRNOG00000015538	55.3803	139.348	1.33125	3.68389e-07	Up
LOC100360218	ENSRNOG00000013170	203.666	470.334	1.20748	3.44505e-21	Up
Ect2l	ENSRNOG00000055142	362.808	151.548	-1.25943	6.78483e-07	Down
Ms4a7	ENSRNOG00000020953	5.72127	17.2131	1.5891	0.0280001	Up
AABR07058706.1	ENSRNOG00000053692	8.00807	22.0201	1.45929	0.0217711	Up
A2ml1	ENSRNOG00000007247	71.7453	153.579	1.09803	0.00738992	Up
Myo1a	ENSRNOG00000004177	64.4817	0.356041	-7.5007	0.0141324	Down
AABR07068043.1	ENSRNOG00000051933	100.553	12.4139	-3.01794	1.03047e-12	Down
Samd3	ENSRNOG00000039955	2.45893	44.5229	4.17845	4.44194e-06	Up
Phlpp2	ENSRNOG00000016108	214.749	105.492	-1.02551	5.19014e-05	Down
Rnase1	ENSRNOG00000057266	334.772	0.630696	-9.05202	0.00919289	Down
Cd46	ENSRNOG00000007917	24.5179	8.73369	-1.48917	0.0105115	Down
Olr59	ENSRNOG00000018606	483.994	89.8025	-2.43016	1.53144e-24	Down
Hagh	ENSRNOG00000014743	1710.38	814.482	-1.07036	5.78347e-13	Down
Ckmt1	ENSRNOG00000014573	93.342	3.60884	-4.69292	0.0100503	Down
Tas1r3	ENSRNOG00000019589	38.0738	17.6294	-1.11081	0.0169519	Down
AABR07018262.1	ENSRNOG00000052442	13.7287	31.949	1.21858	0.0213858	Up
Qsox1	ENSRNOG00000003649	106.437	317.295	1.57583	1.48894e-19	Up
C4b	ENSRNOG00000030729	1915.32	4266.91	1.1556	6.70713e-07	Up
Il1b	ENSRNOG00000004649	50.2206	109.34	1.12247	0.000467359	Up
Slc7a5	ENSRNOG00000018824	49.7723	151.362	1.60459	1.70205e-08	Up
Sctr	ENSRNOG00000049766	8.72477	25.9831	1.57438	0.0273206	Up
S100a9	ENSRNOG00000011483	13.3899	54.7454	2.03159	0.00450263	Up
AABR07059372.2	ENSRNOG00000062188	5.39779	24.5554	2.1856	0.00336037	Up
Casp12	ENSRNOG00000033434	280.535	696.897	1.31276	3.24176e-15	Up
SNORA70	ENSRNOG00000061641	2.81786	15.6286	2.47152	0.0291174	Up
Nudt10	ENSRNOG00000048573	16.9803	4.17237	-2.02492	0.0345818	Down
Olr1694	ENSRNOG00000000747	6.87868	0.689119	-3.31931	0.0228417	Down
Ctrc	ENSRNOG00000013745	1413.57	6.71548	-7.71764	0.000146108	Down
Amacr	ENSRNOG00000018662	5658.54	2316.4	-1.28854	6.38027e-15	Down
AC134204.1	ENSRNOG00000051069	55.9648	25.2415	-1.14872	0.0493061	Down
Cpq	ENSRNOG00000005931	3868.09	1931.71	-1.00174	1.03142e-09	Down
Nupr1l1	ENSRNOG00000019206	190.993	388.933	1.026	0.0116832	Up
Fras1	ENSRNOG00000002053	94.6025	17.6759	-2.4201	1.52638e-06	Down
Itga4	ENSRNOG00000004861	141.024	295.069	1.06511	0.000727874	Up
Cabp1	ENSRNOG00000001173	58.6934	28.2664	-1.05411	0.00159063	Down
AABR07012331.1	ENSRNOG00000053250	36.3678	1.3508	-4.75078	0.0152526	Down
Ctcfl	ENSRNOG00000028661	3.92597	26.4946	2.75458	0.000113871	Up
Mt2A	ENSRNOG00000043098	25.524	244.984	3.26276	3.26779e-05	Up
LOC103693776	ENSRNOG00000054513	34.6081	15.3818	-1.16988	0.0269419	Down
LOC500124	ENSRNOG00000010594	80.9375	18.5363	-2.12646	3.27706e-11	Down
Il7r	ENSRNOG00000058446	40.3443	101.323	1.32853	1.07977e-05	Up
LOC100361866	ENSRNOG00000031445	0.383848	8.62564	4.49002	0.0145587	Up
Gstm6	ENSRNOG00000019017	242.684	106.34	-1.19039	7.69539e-05	Down
Fas	ENSRNOG00000019142	81.5189	253.213	1.63514	8.37414e-19	Up
Clca4	ENSRNOG00000029889	175.303	2.06275	-6.40914	0.00766594	Down
Snora33	ENSRNOG00000054517	36.1935	101.685	1.4903	0.0452781	Up
Itgb6	ENSRNOG00000008346	16.411	69.1239	2.07452	7.58063e-06	Up
SNORA71	ENSRNOG00000059422	20.6776	63.1857	1.61153	3.17115e-05	Up
AC097845.1	ENSRNOG00000047108	213.345	100.603	-1.08451	0.000263017	Down
Lrrc63	ENSRNOG00000038291	4.50374	0.142348	-4.98362	0.0221132	Down
Igfn1	ENSRNOG00000026087	13.0704	1.49879	-3.12443	0.0105007	Down
LOC103689961	ENSRNOG00000051483	35.7328	90.9077	1.34715	3.17682e-05	Up
Pparg	ENSRNOG00000008839	38.9758	16.4571	-1.24387	0.0443917	Down
Erp27	ENSRNOG00000005787	59.3336	0.951866	-5.96195	0.00875245	Down
Fabp7	ENSRNOG00000000814	744.68	281.301	-1.40451	5.02414e-06	Down
AABR07040847.2	ENSRNOG00000058904	25.9191	100.985	1.96205	1.63814e-08	Up
AABR07002493.1	ENSRNOG00000061661	2.41287	14.1659	2.5536	0.00718676	Up
Mcoln3	ENSRNOG00000015024	6.46855	20.1855	1.6418	0.0122108	Up
Slc13a5	ENSRNOG00000014870	61.4241	12.4207	-2.30606	7.29597e-10	Down
Xk	ENSRNOG00000003749	230.154	96.1115	-1.25982	3.13615e-13	Down
Stxbp5l	ENSRNOG00000002496	250.72	49.986	-2.32648	3.43977e-35	Down
Olr57	ENSRNOG00000015407	40.87	8.38915	-2.28445	3.4363e-08	Down
Cldn23	ENSRNOG00000011424	8.58163	23.6034	1.45967	0.0317031	Up
Hacl1	ENSRNOG00000019630	3159.23	1359.81	-1.21616	3.31266e-06	Down
Syt9	ENSRNOG00000019613	5.79019	0.475148	-3.60716	0.0484352	Down
Pla2g4c	ENSRNOG00000026764	48.3755	17.6547	-1.45423	0.0148057	Down
Serpini2	ENSRNOG00000009903	217.676	0.699479	-8.28169	0.00324122	Down
LOC688335	ENSRNOG00000049188	18.1309	2.96699	-2.61138	0.0154264	Down
Cyp2c24	ENSRNOG00000013241	3443.44	384.105	-3.16428	1.38325e-126	Down
AC241950.1	ENSRNOG00000057130	15.1535	2.43483	-2.63776	0.0468754	Down
Si	ENSRNOG00000031067	395.049	1.54219	-8.00091	0.0217711	Down
Gimap7	ENSRNOG00000038740	14.1992	45.9005	1.6927	0.00332781	Up
Sulf1	ENSRNOG00000009037	21.6769	45.9951	1.08532	0.0471843	Up
Gm25791	ENSRNOG00000059339	101.133	262.074	1.37373	0.000196936	Up
Gstm2	ENSRNOG00000018937	7532.63	3155.59	-1.25524	5.90443e-17	Down
AABR07048475.1	ENSRNOG00000047520	26275.1	43.884	-9.22579	1.66856e-47	Down
Mup4	ENSRNOG00000050499	142194	202.585	-9.45512	6.0509e-49	Down
Unc5cl	ENSRNOG00000046601	152.732	350.844	1.19983	1.01166e-08	Up
Snx12	ENSRNOG00000004036	88.9561	185.837	1.06287	2.49241e-06	Up
U6	ENSRNOG00000056914	9.47265	0.533628	-4.14986	0.00395241	Down
Mt-nd4	ENSRNOG00000029707	8368.32	1858.2	-2.17103	0.0412508	Down
Jakmip2	ENSRNOG00000019159	7.92382	0.903159	-3.13315	0.0197899	Down
Tle3	ENSRNOG00000013013	96.6439	34.9246	-1.46844	4.31448e-09	Down
LOC501038	ENSRNOG00000033654	43.1629	18.7492	-1.20296	0.00569997	Down
Thbs4	ENSRNOG00000012471	12.9869	42.5746	1.71294	0.000277707	Up
Cdh17	ENSRNOG00000015562	3510.53	190.094	-4.2069	7.63496e-52	Down
Pde5a	ENSRNOG00000014443	46.0717	103.913	1.17342	0.00389564	Up
Mt1	ENSRNOG00000038047	94.6183	569.017	2.58828	0.00461843	Up
Gas6	ENSRNOG00000018233	640.69	1597.72	1.31831	3.46503e-10	Up
Car7	ENSRNOG00000012371	21.2841	8.22843	-1.37109	0.0351544	Down
St6galnac2	ENSRNOG00000012083	4.87704	15.4056	1.65938	0.0305396	Up
AABR07038355.1	ENSRNOG00000030048	8.43601	26.7161	1.66308	0.00382398	Up
Obp1f	ENSRNOG00000049515	6.40605	0.132563	-5.59469	0.00119047	Down
RGD1560112	ENSRNOG00000050155	4.52115	0.134828	-5.0675	0.00578803	Down
AABR07052458.1	ENSRNOG00000058327	138.228	67.3141	-1.03806	1.09504e-05	Down
Acsm5	ENSRNOG00000031211	1563.32	7452.98	2.25321	3.65637e-24	Up
Prss3	ENSRNOG00000031385	383.319	0.714311	-9.06778	0.00201693	Down
Cp	ENSRNOG00000011913	50974.4	106330	1.0607	1.04224e-06	Up
Mab21l3	ENSRNOG00000016044	585.24	240.318	-1.28408	1.1651e-06	Down
Adgre1	ENSRNOG00000046254	385.188	779.626	1.01722	3.66517e-07	Up
Sycn	ENSRNOG00000019879	544.519	0.540096	-9.97755	4.06206e-05	Down
AABR07035348.1	ENSRNOG00000047745	5405.82	244.364	-4.46741	1.89311e-55	Down
Gulo	ENSRNOG00000016648	9472.71	3923.74	-1.27155	3.25248e-07	Down
Gm25617	ENSRNOG00000056025	0.234448	14.085	5.90875	1.58623e-05	Up
Plcxd2	ENSRNOG00000042289	101.436	38.8461	-1.38473	2.29739e-05	Down
Dnah9	ENSRNOG00000004171	415.352	48.8792	-3.08704	5.39862e-58	Down
LOC497796	ENSRNOG00000060241	18.198	58.2391	1.67821	0.0264021	Up
Hpgd	ENSRNOG00000010610	51.8971	19.4169	-1.41835	0.0381854	Down
Dmtn	ENSRNOG00000012273	95.6281	41.0263	-1.22088	0.000289069	Down
Pnlip	ENSRNOG00000017725	7980.5	12.8642	-9.27697	9.22905e-06	Down
U4	ENSRNOG00000051557	11.8747	41.9104	1.81942	0.00150541	Up
Fcamr	ENSRNOG00000004393	1.75263	12.2919	2.81011	0.0425242	Up
AC094647.1	ENSRNOG00000055176	1.56705	27.1171	4.11308	2.73719e-06	Up
Fcgr3a	ENSRNOG00000024382	72.8765	157.836	1.1149	0.00207163	Up
RGD1307603	ENSRNOG00000018287	2347.04	995.055	-1.23799	4.04359e-06	Down
Prss8	ENSRNOG00000019616	49.6475	302.983	2.60944	3.82681e-17	Up
Syne4	ENSRNOG00000020830	49.0682	121.586	1.30911	9.48171e-05	Up
Edil3	ENSRNOG00000033064	11.7026	296.375	4.66252	7.30006e-11	Up
LOC100910708	ENSRNOG00000027433	0.238069	122.835	9.01112	1.74431e-15	Up
AABR07018262.2	ENSRNOG00000054573	20.5516	55.993	1.446	1.16475e-05	Up
Cyp3a18	ENSRNOG00000000969	14548.2	2689.04	-2.43567	9.49494e-47	Down
Itk	ENSRNOG00000006860	9.75666	28.84	1.56361	0.00211515	Up
LOC100366054	ENSRNOG00000033515	3.93835	17.2888	2.13418	0.0157043	Up
AC141169.3	ENSRNOG00000058449	17.5888	50.0455	1.50859	0.00488448	Up
Rdh16	ENSRNOG00000029651	5598.34	2196.83	-1.34957	1.59852e-20	Down
Cabcoco1	ENSRNOG00000000634	10.1274	30.4387	1.58765	0.00349216	Up
U4	ENSRNOG00000056829	70.68	163.071	1.20612	0.0128209	Up
AABR07048427.3	ENSRNOG00000051326	5.79006	0.236487	-4.61375	0.0154493	Down
Eda2r	ENSRNOG00000013018	3.13148	27.0022	3.10816	3.87336e-05	Up
Krt13	ENSRNOG00000014070	182.209	1.32683	-7.10146	0.000881759	Down
Trim24	ENSRNOG00000013251	30.7172	672.486	4.45239	1.12562e-71	Up
Dnah11	ENSRNOG00000005451	16.7135	37.7458	1.1753	0.0365359	Up
Cpa2	ENSRNOG00000028092	4060.37	54.4619	-6.22022	0.00292358	Down
Spata2L	ENSRNOG00000016167	50.0497	111.381	1.15407	4.82871e-05	Up
Rtn4	ENSRNOG00000004621	220.636	1444.62	2.71095	3.53462e-49	Up
LOC691352	ENSRNOG00000038422	369.835	0.403538	-9.83996	0.0485249	Down
RGD1559459	ENSRNOG00000042714	378.696	820.955	1.11626	2.8648e-14	Up
Hsd3b5	ENSRNOG00000019417	8981.37	14.429	-9.28182	0	Down
Cyp26a1	ENSRNOG00000016750	16.3348	156.667	3.26168	1.08734e-17	Up
Nqo1	ENSRNOG00000012772	103.551	302.108	1.54472	4.59038e-06	Up
Fahd1	ENSRNOG00000014727	908.624	403.526	-1.17102	4.7403e-09	Down
Hck	ENSRNOG00000009331	64.2697	137.452	1.09671	0.000980146	Up
Mt1m	ENSRNOG00000028841	7.00623	70.0763	3.32222	9.00954e-06	Up
AABR07042989.1	ENSRNOG00000054003	7.31013	0.134908	-5.75985	0.000243263	Down
Snora21	ENSRNOG00000052741	24.476	70.7036	1.53042	0.000609051	Up
Dcdc2	ENSRNOG00000017511	35.8534	125.983	1.81305	4.63269e-07	Up
Dnajb3	ENSRNOG00000023172	12.9929	31.311	1.26895	0.0317434	Up
AABR07049821.2	ENSRNOG00000028662	289.702	89.7158	-1.69113	8.38526e-11	Down
Cpa1	ENSRNOG00000010725	4463.35	13.5329	-8.36551	5.66532e-05	Down
AABR07021402.1	ENSRNOG00000028016	30.8159	62.0329	1.00936	0.00980789	Up
LOC100359539	ENSRNOG00000008450	64.545	17.3688	-1.89381	0.000243626	Down
Prr32	ENSRNOG00000049388	3.39948	208.22	5.93665	3.41987e-30	Up
Enpp2	ENSRNOG00000004089	1562.41	631.252	-1.30748	1.2912e-05	Down
Prss2	ENSRNOG00000032916	435.426	1.2547	-8.43894	0.00484999	Down
Inmt	ENSRNOG00000011250	673.08	14.7237	-5.51456	1.92725e-20	Down
Gm22154	ENSRNOG00000058533	282.983	611.788	1.11232	0.00870752	Up
AABR07048444.1	ENSRNOG00000051022	7.92545	0.134525	-5.88054	0.000144819	Down
Ust5r	ENSRNOG00000061890	4056.24	135.097	-4.90808	0	Down
Atp13a5	ENSRNOG00000024127	44.2243	15.7385	-1.49054	0.000100152	Down
AABR07024381.2	ENSRNOG00000056710	1.98418	14.2478	2.84412	0.0263871	Up
Spink1l	ENSRNOG00000013410	3810.53	593.151	-2.68352	1.76171e-19	Down
Rem2	ENSRNOG00000011646	8.64164	21.3539	1.30512	0.0430155	Up
Adgrg2	ENSRNOG00000032472	3.49544	30.0615	3.10437	3.62467e-05	Up
Cyp2c12	ENSRNOG00000047945	1967.45	63007.5	5.00113	9.66699e-190	Up
Cela3b	ENSRNOG00000021619	1043.81	3.28831	-8.3103	0.000735017	Down
Dclk1	ENSRNOG00000032922	36.1438	122.05	1.75565	0.00113459	Up
Clps	ENSRNOG00000000510	430.183	0.689752	-9.28466	0.00166265	Down
Serpinb9	ENSRNOG00000033772	234.557	551.009	1.23214	3.40482e-20	Up
Dmxl2	ENSRNOG00000009170	3907.45	788.63	-2.30881	2.85113e-109	Down
Ky	ENSRNOG00000008210	10.5432	155.116	3.87897	6.11864e-16	Up
SNORA72	ENSRNOG00000054019	12.4215	41.9124	1.75454	0.0193095	Up
Map2k6	ENSRNOG00000004437	70.2114	34.9161	-1.00781	0.0392801	Down
Ttll9	ENSRNOG00000008596	18.6439	52.036	1.48081	0.000842726	Up
Fut2	ENSRNOG00000021011	14.93	0.947212	-3.97838	0.0279847	Down
AABR07065124.2	ENSRNOG00000061785	33.9774	15.4649	-1.13558	0.0273924	Down
RGD1563400	ENSRNOG00000048881	38.6614	78.1132	1.01467	0.00184483	Up
LOC312273	ENSRNOG00000013203	141.323	0.228705	-9.27129	0.0216781	Down
Phyh	ENSRNOG00000018044	11826.5	5581.49	-1.08329	2.11156e-13	Down
Lgals3bp	ENSRNOG00000003217	186.112	455.601	1.2916	3.74092e-11	Up
Ccnb3	ENSRNOG00000002951	4.45131	0.134299	-5.05071	0.00670582	Down
Mmp12	ENSRNOG00000030187	18.0613	63.354	1.81053	0.00272292	Up
Pbsn	ENSRNOG00000003713	33.8774	0.509005	-6.0565	4.32797e-07	Down
Marco	ENSRNOG00000049303	564.671	1427.88	1.33839	1.60382e-08	Up
Serpine1	ENSRNOG00000001414	11.0404	37.9146	1.77997	0.00156123	Up
Rassf9	ENSRNOG00000038574	21.8885	81.9617	1.90477	2.74897e-05	Up
Slc4a4	ENSRNOG00000003134	514.038	1511.08	1.55564	1.59552e-20	Up
AABR07006269.1	ENSRNOG00000047349	8.60181	24.6882	1.52111	0.0153694	Up
Scube1	ENSRNOG00000010617	4.10536	25.5089	2.63542	0.0487008	Up
Sik2	ENSRNOG00000043498	304.813	661.001	1.11673	2.58314e-13	Up
Hvcn1	ENSRNOG00000001270	12.946	27.6115	1.09277	0.0468754	Up
AABR07048439.1	ENSRNOG00000051081	1480.07	2.86864	-9.01109	1.00685e-28	Down
Cela1	ENSRNOG00000004725	3278.29	22.6974	-7.17427	4.21426e-06	Down
Akp3	ENSRNOG00000058652	142.002	6.3338e-06	-24.4183	6.70743e-11	Down
Cux2	ENSRNOG00000001259	5.65896	379.598	6.06779	1.74292e-53	Up
AABR07048420.2	ENSRNOG00000051026	27.5555	2.21722	-3.63552	3.85789e-05	Down
Lilrb4	ENSRNOG00000027811	26.0414	63.7888	1.2925	0.0195563	Up
Cel	ENSRNOG00000010406	6137.55	10.6631	-9.16889	2.92706e-06	Down
Cela2a	ENSRNOG00000013628	3362.6	8.3716	-8.64986	2.20257e-05	Down
Ctsw	ENSRNOG00000027096	7.22639	24.1624	1.74142	0.0059853	Up
Acy3	ENSRNOG00000017901	509.736	222.719	-1.19453	1.19497e-12	Down
Tmem106a	ENSRNOG00000023628	41.7297	99.9711	1.26044	1.25385e-05	Up
AC240877.1	ENSRNOG00000051424	12.5892	1.39973	-3.16897	0.0117107	Down
AABR07031251.1	ENSRNOG00000053296	349.178	171.076	-1.02933	0.000109532	Down
Cyp2b15	ENSRNOG00000020801	52.2101	20.0245	-1.38256	0.00449288	Down
Kcnh1	ENSRNOG00000003841	18.2414	1.81243	-3.33122	0.000252085	Down
Zfp37	ENSRNOG00000051078	15.9636	4.54911	-1.81113	0.00824804	Down
LOC100911558	ENSRNOG00000045991	579.994	68.6577	-3.07854	4.26975e-23	Down
Acnat2	ENSRNOG00000051912	2135.5	615.329	-1.79515	2.93e-24	Down
LOC100910181	ENSRNOG00000051439	415.302	192.449	-1.10969	2.1826e-08	Down
AABR07048435.1	ENSRNOG00000030866	16945.5	23.1864	-9.51341	1.87789e-22	Down
LOC102552166	ENSRNOG00000049489	216.424	105.031	-1.04304	0.00334014	Down
Erc2	ENSRNOG00000015148	110.952	20.3188	-2.44904	1.2975e-07	Down
Gpnmb	ENSRNOG00000008816	255.122	982.246	1.9449	4.22093e-15	Up
Olr1	ENSRNOG00000056219	10.0735	28.2369	1.48702	0.017124	Up
Nfe2	ENSRNOG00000036837	10.7506	32.489	1.59554	0.0151949	Up
Plin3	ENSRNOG00000048834	284.522	713.055	1.32547	7.50385e-16	Up
Sult1c3	ENSRNOG00000011269	7134.46	2661.94	-1.42232	6.96416e-19	Down
Slc16a4	ENSRNOG00000018131	824.111	222.004	-1.89225	1.22976e-27	Down
Lgi1	ENSRNOG00000014758	7.90842	0.529493	-3.90071	0.0490516	Down
Cyp2b2	ENSRNOG00000020775	1288.25	452.981	-1.50789	2.73325e-05	Down
Mmd2	ENSRNOG00000001113	9.98315	1.60767	-2.63452	0.0220386	Down
UST4r	ENSRNOG00000049826	765.274	2386.79	1.64102	1.44675e-54	Up
Ighg1	ENSRNOG00000030332	0.394723	15.9863	5.33985	0.000119716	Up
Trafd1	ENSRNOG00000001351	222.224	534.401	1.26591	1.76026e-08	Up
Ifi47	ENSRNOG00000002470	157.176	788.906	2.32747	2.77135e-24	Up
Plscr1	ENSRNOG00000008048	87.8079	177.558	1.01586	9.43234e-07	Up
Ins1	ENSRNOG00000012052	64.0511	6.05807e-06	-23.3339	6.13038e-10	Down
LOC103690354	ENSRNOG00000053633	670.167	0.631436	-10.0517	0.00386623	Down
AABR07073271.1	ENSRNOG00000053801	4.12618	17.5549	2.089	0.00906511	Up
Scnn1a	ENSRNOG00000019368	12.4863	3.22914	-1.95112	0.0177793	Down
AC120262.3	ENSRNOG00000056939	32.4975	84.0922	1.37164	0.0264021	Up
Gpat3	ENSRNOG00000002159	11.0713	35.1538	1.66686	0.00807954	Up
Sdc1	ENSRNOG00000059947	1241.12	2783.25	1.16513	2.63659e-26	Up
LOC681180	ENSRNOG00000045737	0.231969	6.7612	4.86527	0.0338106	Up
Ngfr	ENSRNOG00000005392	13.3966	3.46375	-1.95146	0.0264282	Down
Zmiz2	ENSRNOG00000025923	84.87	39.9602	-1.08669	0.000160792	Down
Ca12	ENSRNOG00000017766	10.4535	45.4198	2.11933	0.0148057	Up
Faap20	ENSRNOG00000036876	12.7859	45.8782	1.84326	3.73442e-06	Up
Tmed11	ENSRNOG00000000035	8.52951	0.225044	-5.24418	0.0336482	Down
AABR07067023.1	ENSRNOG00000058742	427.31	1139.17	1.41462	2.99119e-11	Up
Hdc	ENSRNOG00000010262	49.9244	161.516	1.69386	4.99673e-13	Up
Scn8a	ENSRNOG00000005309	42.3492	90.3774	1.09363	0.0198931	Up
AABR07048420.5	ENSRNOG00000051103	21.6603	2.99233	-2.85571	0.000576251	Down
AABR07000385.1	ENSRNOG00000055421	18.2218	0.752651	-4.59754	1.11773e-05	Down
R3hdm2	ENSRNOG00000007801	800.162	345.655	-1.21096	1.06262e-26	Down
Klf16	ENSRNOG00000033694	21.0749	46.8755	1.15331	0.0279417	Up
Krt4	ENSRNOG00000032332	120.863	7.71505	-3.96955	0.0169896	Down
Dhrs7l1	ENSRNOG00000025648	16254.6	765.475	-4.40835	0	Down
Scara3	ENSRNOG00000016177	2.31368	12.0039	2.37525	0.0264998	Up
Cxcl14	ENSRNOG00000011984	26.4344	96.0567	1.86147	4.32393e-05	Up
Aacs	ENSRNOG00000000967	91.9785	498.062	2.43696	2.8175e-12	Up
Neto2	ENSRNOG00000016245	13.6914	3.37189	-2.02164	0.0300695	Down
LOC100365112	ENSRNOG00000036571	529.404	1106.98	1.06419	3.39062e-08	Up
Nefl	ENSRNOG00000013658	33.5514	4.7079	-2.83322	0.0297402	Down
AABR07058124.2	ENSRNOG00000037549	2.23981	80.4025	5.16579	5.96094e-13	Up
MGC114492	ENSRNOG00000032629	9.40082	30.7403	1.70927	0.00629163	Up
Cib2	ENSRNOG00000059834	121.636	4.02217	-4.91845	3.69449e-26	Down
AC128848.1	ENSRNOG00000025764	4.56351	20.9915	2.20159	0.0289143	Up
AABR07048474.1	ENSRNOG00000050595	224761	364.727	-9.26736	5.25645e-45	Down
Lect2	ENSRNOG00000012189	970.845	388.402	-1.32169	3.60256e-19	Down
AABR07035343.1	ENSRNOG00000062027	3605.66	581.923	-2.63136	1.50524e-44	Down
Arhgap32	ENSRNOG00000008709	265.859	110.145	-1.27126	5.8315e-17	Down
Palm2	ENSRNOG00000025558	155.694	65.3884	-1.2516	6.61306e-06	Down
Slc30a2	ENSRNOG00000054142	12.591	2.63171	-2.25832	0.0396744	Down
Cd300a	ENSRNOG00000057058	42.0496	90.1535	1.10029	5.81209e-05	Up
Apoc1	ENSRNOG00000051784	3325.26	1575.61	-1.07756	9.78544e-09	Down
Ccl21	ENSRNOG00000034290	42.0081	85.6001	1.02694	0.000761433	Up
Neurl3	ENSRNOG00000015366	34.3637	148.629	2.11276	9.0327e-10	Up
RGD1311575	ENSRNOG00000002139	26.6504	9.43117	-1.49865	0.0200405	Down
Ces1a	ENSRNOG00000039725	346.802	161.634	-1.10138	0.000198487	Down
AABR07030921.1	ENSRNOG00000045723	8.5746	24.9598	1.54147	0.0226619	Up
U4	ENSRNOG00000057411	181.189	404.771	1.15961	0.0191859	Up
Slc25a21	ENSRNOG00000008931	35.5356	13.1914	-1.42967	0.00140647	Down
Ten1	ENSRNOG00000060307	78.4452	177.49	1.17798	3.36286e-05	Up
Rp1	ENSRNOG00000008807	61.6106	6.59732	-3.22323	1.39396e-16	Down
AY172581.11	ENSRNOG00000031667	45.2766	18.538	-1.28828	0.0174133	Down
Cyp2b1	ENSRNOG00000033680	1246.1	468.624	-1.41092	2.02793e-05	Down
Slc20a1	ENSRNOG00000018567	334.109	737.612	1.14254	7.81232e-13	Up
LOC259244	ENSRNOG00000009273	330930	535.374	-9.27177	8.81002e-47	Down
Mme	ENSRNOG00000009514	315.613	99.3844	-1.66707	1.02508e-05	Down
Slc26a3	ENSRNOG00000006878	43.3117	2.12359	-4.35018	0.0417897	Down
Pde6c	ENSRNOG00000016593	12.1196	43.1683	1.83264	0.000390084	Up
AABR07002627.1	ENSRNOG00000060587	97.3318	293.271	1.59125	3.08666e-15	Up
Ranbp17	ENSRNOG00000005042	94.3326	46.794	-1.01143	0.000286627	Down
AABR07024542.1	ENSRNOG00000058571	57.0591	25.5473	-1.15929	0.00311081	Down
Myo7b	ENSRNOG00000015035	164.853	352.217	1.09528	0.0212373	Up
Pla2g1b	ENSRNOG00000001153	963.299	2.41968	-8.63702	0.000541527	Down
RGD1566134	ENSRNOG00000046529	61224	102.603	-9.22089	4.93602e-44	Down
Slc13a4	ENSRNOG00000011184	810.052	164.793	-2.29736	1.62589e-16	Down
Mup4	ENSRNOG00000033130	56613.8	100.538	-9.13728	1.70294e-47	Down
Tnfsf13	ENSRNOG00000014171	134.31	63.1799	-1.08803	7.91188e-07	Down
Chsy1	ENSRNOG00000012698	57.1587	122.375	1.09827	0.0168683	Up
Abhd8	ENSRNOG00000000054	42.1923	14.5127	-1.53967	1.50798e-05	Down
Zdhhc23	ENSRNOG00000060348	319.403	138.315	-1.20742	1.02077e-07	Down
Bhmt	ENSRNOG00000011200	62917.3	21924.2	-1.52093	1.9715e-22	Down
Musk	ENSRNOG00000033567	7.06627	20.6201	1.54503	0.02117	Up
Cemip	ENSRNOG00000012442	38.3699	157.465	2.03699	4.16876e-15	Up
Cd300le	ENSRNOG00000042825	23.0055	46.8157	1.02501	0.0174355	Up
Adam11	ENSRNOG00000002753	57.2144	9.53864	-2.58452	1.00047e-11	Down
Snora64	ENSRNOG00000059404	97.0326	240.533	1.30969	0.0137721	Up
Napepld	ENSRNOG00000011363	49.8407	22.9118	-1.12123	0.0359925	Down
Tnr	ENSRNOG00000002468	26.3082	7.49783	-1.81097	0.046501	Down
Kynu	ENSRNOG00000029993	4540.08	1909.75	-1.24933	1.64923e-22	Down
Siglec5	ENSRNOG00000021474	108.294	230.2	1.08793	2.59427e-08	Up
Try10	ENSRNOG00000050119	189.877	1.00971	-7.55498	0.00663236	Down
LOC100360143	ENSRNOG00000048341	18.2381	4.44923	-2.03533	0.00391725	Down
Cyp11a1	ENSRNOG00000008074	17.6368	43.9551	1.31744	0.0180404	Up
Chrdl1	ENSRNOG00000004330	22.3241	4.75362	-2.23151	0.00373068	Down
AABR07048469.2	ENSRNOG00000051345	23.8368	6.83949	-1.80123	0.000921511	Down
Tm4sf20	ENSRNOG00000015460	29.0367	3.26012	-3.15488	0.0366339	Down
AC094348.4	ENSRNOG00000053720	70.5859	30.9961	-1.18729	0.000806364	Down
Mapk4	ENSRNOG00000015401	4.43111	21.1237	2.25313	0.00967654	Up
Psat1	ENSRNOG00000013971	125.36	372.246	1.57017	0.000145652	Up
Dio1	ENSRNOG00000061237	2509.04	1002.87	-1.323	8.47625e-14	Down
Slc22a25	ENSRNOG00000017964	130.72	15.4351	-3.08218	2.33329e-29	Down
Clec4a2	ENSRNOG00000030012	6.71091	18.6238	1.47257	0.0447584	Up
Cyp4a2	ENSRNOG00000030154	32599.3	4145.19	-2.97533	2.82523e-114	Down
AABR07048419.1	ENSRNOG00000046024	7965.84	14.7901	-9.07305	5.43324e-37	Down
Aox3	ENSRNOG00000062125	9191.33	4547.16	-1.01531	3.35209e-05	Down
AABR07018269.2	ENSRNOG00000052066	86.3167	234.806	1.44376	2.74792e-14	Up
Slc25a48	ENSRNOG00000012040	51.0156	23.2035	-1.1366	0.00325428	Down
Ubd	ENSRNOG00000000768	349.187	1433.8	2.03777	3.60256e-19	Up
LOC103694082	ENSRNOG00000052547	7.44618	20.8551	1.48583	0.0360169	Up
AABR07048421.1	ENSRNOG00000013609	47.3625	8.77872	-2.43166	3.43957e-07	Down
Wsb1	ENSRNOG00000012929	311.534	810.204	1.37889	7.50154e-12	Up
AC114452.3	ENSRNOG00000061144	9.98351	48.3786	2.27675	0.000854253	Up
Paqr7	ENSRNOG00000022054	1781.38	809.58	-1.13775	1.86651e-08	Down
Elovl6	ENSRNOG00000048949	437.218	1008.84	1.20627	0.001429	Up
Olr61	ENSRNOG00000061614	3.60563	0.136694	-4.72123	0.0372739	Down
Lgsn	ENSRNOG00000012205	27.51	2.42745	-3.50244	5.4562e-06	Down
AABR07048422.1	ENSRNOG00000051074	495.626	1.41721	-8.45006	1.09484e-52	Down
AABR07056984.1	ENSRNOG00000055599	0.228513	6.1713	4.75523	0.0057451	Up
Isg20	ENSRNOG00000054561	9.56183	31.2154	1.7069	0.00950737	Up
Ascl1	ENSRNOG00000004294	1.23103	39.6736	5.01024	2.58107e-08	Up
Lama5	ENSRNOG00000053691	36.8052	108.483	1.55948	6.49343e-06	Up
Fmo1	ENSRNOG00000034191	1876.64	870.36	-1.10847	0.00484241	Down
Scrn1	ENSRNOG00000009636	189.345	644.649	1.7675	3.38866e-07	Up
Tmem64	ENSRNOG00000007426	50.7855	172.061	1.76043	2.87059e-11	Up
AABR07032097.1	ENSRNOG00000019744	201.164	97.4318	-1.0459	1.73361e-06	Down
Smim22	ENSRNOG00000042344	10.9956	29.0422	1.40123	0.00928276	Up
Sntb1	ENSRNOG00000004821	130.561	570.617	2.1278	3.82093e-28	Up
LOC102549542	ENSRNOG00000010468	3.7339	77.2266	4.37034	1.0973e-07	Up
Dab1	ENSRNOG00000007410	79.0042	172.823	1.12929	5.66677e-07	Up
Cd5	ENSRNOG00000020872	0.387254	9.19274	4.56914	0.00282504	Up
Ifitm7	ENSRNOG00000021674	6.82136	22.1442	1.6988	0.0152526	Up
AABR07033465.1	ENSRNOG00000055484	57.3892	27.5565	-1.05839	0.0316201	Down
Msln	ENSRNOG00000019445	46.1605	202.545	2.13351	1.30025e-10	Up
Amy2a3	ENSRNOG00000055613	59281.4	475.435	-6.96219	0.000185007	Down
Ms4a6bl	ENSRNOG00000050395	31.5348	66.0531	1.06668	0.00452958	Up
Dexi	ENSRNOG00000002635	317.188	117.361	-1.43438	9.43693e-13	Down
AABR07037302.1	ENSRNOG00000015005	54.3359	14.6995	-1.88614	3.32082e-08	Down
Cpne4	ENSRNOG00000026577	20.4067	164.71	3.01282	2.0902e-20	Up
Egr1	ENSRNOG00000019422	8.76768	30.0591	1.77753	0.00182048	Up
Slc22a8	ENSRNOG00000018086	1435.28	3.42577	-8.71069	3.99251e-132	Down
LOC100912026	ENSRNOG00000047150	4954.49	332.853	-3.89578	1.466e-70	Down
LOC680406	ENSRNOG00000050232	39926.1	6223.9	-2.68144	2.8986e-74	Down
Glb1l2	ENSRNOG00000007561	5.93496	41.1468	2.79347	3.43071e-07	Up
AABR07051324.1	ENSRNOG00000051369	37.207	84.035	1.17542	0.0197033	Up
Cxcl16	ENSRNOG00000026647	62.9487	149.056	1.2436	0.00212828	Up
Dcst1	ENSRNOG00000020621	37.6788	13.6941	-1.46019	0.000444289	Down
AABR07048419.2	ENSRNOG00000046629	79.0426	10.2585	-2.94582	5.84852e-16	Down
Ccn5	ENSRNOG00000010666	2.37081	12.9201	2.44617	0.0203721	Up
Cyp2c11	ENSRNOG00000052810	55717.6	250.818	-7.79535	0	Down
Ccn2	ENSRNOG00000015036	26.481	62.0293	1.22799	0.00146539	Up
AABR07026473.1	ENSRNOG00000057840	19.1002	6.2044	-1.62222	0.0247489	Down
AABR07052431.1	ENSRNOG00000038559	4.75209	0.13461	-5.14171	0.0118277	Down
Acnat1	ENSRNOG00000056688	1974.93	554.526	-1.83247	5.66805e-18	Down
Adam22	ENSRNOG00000042478	21.0208	1.34694	-3.96406	1.04224e-06	Down
Nrep	ENSRNOG00000020467	153.499	17.4434	-3.13747	2.21216e-13	Down
Wfdc21	ENSRNOG00000029668	340.676	1406.12	2.04524	0.0325927	Up
Cry1	ENSRNOG00000006622	106.051	31.5958	-1.74695	9.99718e-07	Down
LOC103690319	ENSRNOG00000058697	4.98996	0.135654	-5.20103	0.028127	Down
Odf3b	ENSRNOG00000037060	35.7326	11.0487	-1.69337	0.00723119	Down
RGD1560010	ENSRNOG00000010071	118.904	54.8079	-1.11734	6.71156e-05	Down
AC105648.3	ENSRNOG00000051707	13.3947	42.6453	1.67073	0.0216632	Up
Gstm1	ENSRNOG00000029726	6274.16	3036.35	-1.04708	9.20703e-05	Down
Per3	ENSRNOG00000018413	83.9328	264.458	1.65573	6.95815e-06	Up
Ptprn2	ENSRNOG00000005003	27.6854	5.58131	-2.31045	0.00572406	Down
Clec7a	ENSRNOG00000054251	19.1833	82.5268	2.10501	4.8164e-05	Up
Popdc2	ENSRNOG00000058752	8.30286	40.2286	2.27654	1.01611e-06	Up
Ankef1	ENSRNOG00000005792	1.76989	10.0693	2.50823	0.0364146	Up
Psmb10	ENSRNOG00000019494	294.992	666.012	1.17487	2.29519e-14	Up
AABR07048427.1	ENSRNOG00000051118	25659.1	44.2347	-9.18008	7.43505e-49	Down
LOC685849	ENSRNOG00000012068	20.1875	4.40969	-2.19471	0.0216781	Down
Cyp2c13	ENSRNOG00000049464	28169.2	4749.77	-2.56819	2.86567e-94	Down
Paqr9	ENSRNOG00000032374	1120.75	549.743	-1.02763	1.40108e-06	Down
Pla1a	ENSRNOG00000057153	22.3119	274.193	3.6193	1.14247e-42	Up
AABR07002564.1	ENSRNOG00000022227	25.7838	51.8089	1.00674	0.0305396	Up
Slc46a1	ENSRNOG00000010291	543.968	237.144	-1.19776	1.69209e-09	Down
Cyfip2	ENSRNOG00000006557	102.275	240.041	1.23082	0.000164519	Up
Sema3c	ENSRNOG00000006526	137.574	368.701	1.42224	2.49892e-06	Up
Bco2	ENSRNOG00000038746	762.491	332.081	-1.19918	1.40197e-18	Down
Tagap	ENSRNOG00000018915	8.59223	29.7769	1.79309	0.0165721	Up
Clca1	ENSRNOG00000060831	182.969	0.253659	-9.49449	0.0453562	Down
Zg16	ENSRNOG00000016857	676.303	0.888962	-9.57133	0.000258791	Down
AY172581.14	ENSRNOG00000032112	42.1515	14.9265	-1.49771	0.0273766	Down
Minar1	ENSRNOG00000013399	12.8555	38.5039	1.58261	0.0142094	Up
Cyp4a3	ENSRNOG00000009741	9690.9	4136.42	-1.22825	1.35114e-18	Down
Gsta3	ENSRNOG00000056847	876.722	1918.77	1.12999	0.000332797	Up
Lypd8	ENSRNOG00000026844	173.084	6.408e-06	-24.687	3.77233e-11	Down
Gm26205	ENSRNOG00000056978	57.524	131.62	1.19414	0.0292016	Up
Cyp26b1	ENSRNOG00000015076	58.4574	19.5018	-1.58378	0.000181967	Down
AABR07050449.2	ENSRNOG00000059686	39.6245	105.974	1.41924	0.0360169	Up
Lamc2	ENSRNOG00000002667	27.5025	77.483	1.49431	0.00299366	Up
LOC103689993	ENSRNOG00000061715	11.9316	0.232397	-5.68205	5.47331e-05	Down
Gzmb	ENSRNOG00000045973	3.74797	27.6046	2.88073	0.010085	Up
Ltb	ENSRNOG00000000836	12.6434	45.0165	1.83206	0.00109287	Up
Nox4	ENSRNOG00000013925	724.774	25.4669	-4.83083	2.61351e-69	Down
B3galt1	ENSRNOG00000007625	200.583	462.268	1.20453	4.71511e-08	Up
Adamdec1	ENSRNOG00000030724	75.3416	186.671	1.30898	0.000160792	Up
Impa2	ENSRNOG00000018516	112.812	259.407	1.20129	1.23058e-11	Up
Srms	ENSRNOG00000013003	19.233	4.63301	-2.05356	0.00513122	Down
Enc1	ENSRNOG00000016541	127.721	279.094	1.12775	3.01329e-07	Up
Adora1	ENSRNOG00000003442	39.7916	127.264	1.67729	2.73835e-08	Up
AABR07051583.1	ENSRNOG00000050066	1.32624	9.42638	2.82936	0.0392578	Up
Plod2	ENSRNOG00000030183	31.9347	72.169	1.17625	0.00328892	Up
AABR07037307.1	ENSRNOG00000030868	146.871	41.5457	-1.82178	6.47262e-05	Down
Myo1f	ENSRNOG00000008409	75.9502	185.711	1.28993	0.000205895	Up
Chl1	ENSRNOG00000045771	15.8998	2.78904	-2.51117	0.0252083	Down
Sfrp1	ENSRNOG00000017783	29.8919	63.3019	1.08249	0.0139482	Up
Stambpl1	ENSRNOG00000050224	20.2742	43.5647	1.10352	0.0190588	Up
AC142181.2	ENSRNOG00000049855	393.633	0.929883	-8.72559	0.00197382	Down
Rgn	ENSRNOG00000007949	9328.2	3912.22	-1.25361	1.85114e-12	Down
Caln1	ENSRNOG00000000886	5.92111	35.3245	2.57673	1.38163e-05	Up
Ccn1	ENSRNOG00000014350	47.0898	101.294	1.10506	0.00395241	Up
Arl11	ENSRNOG00000014653	16.7935	42.1305	1.32696	0.0213744	Up
Jak3	ENSRNOG00000018669	56.2765	124.965	1.15091	0.00191845	Up
AABR07027872.1	ENSRNOG00000055197	7.0148	22.2803	1.66729	0.00590435	Up
Spink1	ENSRNOG00000013464	325.356	40.0159	-3.02338	5.52589e-17	Down
Rgs16	ENSRNOG00000027024	86.9876	795.665	3.19328	2.2683e-31	Up
Rad54l2	ENSRNOG00000013570	265.75	116.508	-1.18964	0.00302293	Down
U4	ENSRNOG00000053730	48.5284	152.419	1.65114	0.000295362	Up
Mcm10	ENSRNOG00000017981	59.2927	27.1904	-1.12476	0.00305409	Down
AABR07005692.1	ENSRNOG00000053245	32.4975	84.0922	1.37164	0.0264021	Up
Pfkfb1	ENSRNOG00000000165	463.477	179.588	-1.36781	3.53894e-20	Down
Tmem30b	ENSRNOG00000008046	24.0321	185.756	2.95037	6.60498e-22	Up
Sgk1	ENSRNOG00000011815	943.138	427.162	-1.14268	3.37822e-09	Down
AABR07029272.1	ENSRNOG00000006932	108.787	217.761	1.00124	0.00210978	Up
AABR07048420.1	ENSRNOG00000050682	16967.7	26.5867	-9.31786	3.53462e-49	Down
Gprin1	ENSRNOG00000017974	8.25925	0.68965	-3.58207	0.0439602	Down
Tenm2	ENSRNOG00000027341	110.936	15.9861	-2.79483	8.96211e-12	Down
Ppp2r1b	ENSRNOG00000010922	131.13	415.73	1.66465	4.83762e-33	Up
Gzmbl2	ENSRNOG00000049976	12.5143	41.6029	1.7331	0.0174355	Up
Chpf	ENSRNOG00000020038	27.4759	69.4663	1.33815	0.0136159	Up
5330417C22Rik	ENSRNOG00000020272	585.136	235.614	-1.31235	4.40928e-10	Down
U6	ENSRNOG00000055232	17.3296	6.1927	-1.4846	0.0443069	Down
Efs	ENSRNOG00000042029	236.374	99.5198	-1.24801	6.09124e-10	Down
Fmo5	ENSRNOG00000018076	743.206	2749.97	1.88758	6.61615e-24	Up
Rfx6	ENSRNOG00000027949	6.84318	49.1064	2.84317	3.35707e-10	Up
Bcl6	ENSRNOG00000001843	354.825	104.447	-1.76434	4.08781e-07	Down
Tm7sf3	ENSRNOG00000001817	197.535	446.455	1.17641	5.96446e-15	Up
Anxa5	ENSRNOG00000014453	157.343	409.968	1.3816	1.31532e-06	Up
Npnt	ENSRNOG00000052873	61.5808	16.0556	-1.93941	4.68004e-07	Down
Pnliprp2	ENSRNOG00000017982	821.226	24.2274	-5.08307	0.040732	Down
LOC100911107	ENSRNOG00000048576	30.5886	526.109	4.1043	3.82915e-58	Up
Tspyl4	ENSRNOG00000000547	112.611	56.2794	-1.00066	0.00021779	Down
Tbc1d10c	ENSRNOG00000021510	11.1872	33.5293	1.58358	0.0170646	Up
Notum	ENSRNOG00000036680	603.974	273.017	-1.1455	3.32739e-05	Down
Ncam2	ENSRNOG00000002126	105	38.5478	-1.44567	9.42336e-08	Down
AABR07035374.1	ENSRNOG00000000978	8906.07	251.902	-5.14386	5.91569e-76	Down
Ar	ENSRNOG00000005639	217.219	36.1196	-2.5883	7.57739e-25	Down
Ly49s7	ENSRNOG00000058775	2.23892	28.6217	3.67623	0.000190988	Up
AABR07071969.1	ENSRNOG00000056322	17.198	45.9856	1.41894	0.0122951	Up
Prss1	ENSRNOG00000032156	5810.72	13.9644	-8.70082	0.000344631	Down
Mroh2a	ENSRNOG00000042182	102.789	265.569	1.3694	2.42009e-08	Up
Bcl11b	ENSRNOG00000005776	9.4877	27.8985	1.55606	0.0327302	Up
Ca3	ENSRNOG00000010079	39861.5	799.562	-5.63964	4.08579e-30	Down
Sqle	ENSRNOG00000009550	313.2	917.648	1.55086	9.39872e-09	Up
Gbp5	ENSRNOG00000032240	79.3236	231.652	1.54614	6.04099e-06	Up
AABR07048463.2	ENSRNOG00000051058	295.234	90.5018	-1.70584	1.58442e-18	Down
LOC100910877	ENSRNOG00000032560	29981.2	12314.7	-1.28367	0.000199331	Down
Klk1	ENSRNOG00000032857	184.53	2.69459	-6.09765	0.00298869	Down
AABR07017902.2	ENSRNOG00000042103	24.2135	8.84646	-1.45264	0.0325927	Down
Trim2	ENSRNOG00000010124	493.473	123.717	-1.99593	4.93602e-44	Down
Ifitm3	ENSRNOG00000015078	160.695	489.217	1.60615	1.07435e-18	Up
Cabp5	ENSRNOG00000014787	1.24954	12.7695	3.35324	0.00586583	Up
Lbp	ENSRNOG00000014532	464.082	1810.97	1.96431	0.00023798	Up
Car1	ENSRNOG00000010698	39.1208	1.5918	-4.6192	3.01508e-12	Down
Mettl7b	ENSRNOG00000007927	3068.25	1275.76	-1.26606	1.69209e-09	Down
Relb	ENSRNOG00000033235	25.794	63.7562	1.30553	0.000124045	Up
LOC100362216	ENSRNOG00000017557	380.873	163.933	-1.2162	3.78046e-05	Down
Serf1	ENSRNOG00000017945	51.7058	20.9023	-1.30666	0.00216277	Down
RGD1565355	ENSRNOG00000040108	1448.17	4861.19	1.74708	2.36464e-53	Up
Pdpn	ENSRNOG00000014961	5.01619	23.0279	2.19872	0.0201873	Up
U4	ENSRNOG00000061021	181.372	407.687	1.16851	0.00570151	Up
Gm22620	ENSRNOG00000058606	39.4809	85.7308	1.11866	0.0472235	Up
Klrc3	ENSRNOG00000052467	25.8986	62.1232	1.26225	0.0198802	Up
Srd5a1	ENSRNOG00000017601	1766.61	6774.03	1.93903	1.08972e-36	Up
AABR07059663.1	ENSRNOG00000051922	564.586	1740.03	1.62384	9.96788e-18	Up
AABR07013586.1	ENSRNOG00000036420	0.88492	8.89731	3.32975	0.0342559	Up
Cyp2u1	ENSRNOG00000011053	262.421	99.4534	-1.39979	2.95243e-10	Down
Atp2b3	ENSRNOG00000061304	33.1497	16.1873	-1.03413	0.0292016	Down
Dpp6	ENSRNOG00000030547	121.769	3.67473	-5.05037	6.68372e-35	Down
RGD1309534	ENSRNOG00000010887	1827.38	809.629	-1.17444	1.5371e-05	Down
LOC500877	ENSRNOG00000029292	17.7889	41.7259	1.22997	0.0224995	Up
Ablim3	ENSRNOG00000019365	20.3667	67.5555	1.72986	2.01418e-05	Up
Igfbp1	ENSRNOG00000058780	41.8639	192.846	2.20367	1.7273e-06	Up
U4	ENSRNOG00000054881	0.879337	9.09634	3.3708	0.0379949	Up
LOC103690116	ENSRNOG00000039560	183.907	24.5219	-2.90683	3.39308e-38	Down
Egfr	ENSRNOG00000004332	5626.46	2338.86	-1.26642	1.84895e-08	Down
Thbs1	ENSRNOG00000045829	54.0718	154.537	1.51501	0.000229521	Up
Ctps2	ENSRNOG00000004257	312.957	686.546	1.13339	3.22124e-19	Up
LOC685767	ENSRNOG00000053301	27.0423	2.23874	-3.59446	1.89952e-05	Down
Otogl	ENSRNOG00000030316	0.930817	318.852	8.42018	1.06556e-20	Up
Nrxn1	ENSRNOG00000050220	113.668	33.1341	-1.77844	1.12546e-07	Down
Coro1a	ENSRNOG00000019430	96.7528	209.503	1.11459	0.000586416	Up
LOC103690020	ENSRNOG00000005906	237.19	694.45	1.54983	1.84437e-30	Up
AABR07026281.1	ENSRNOG00000054991	0.388096	7.30547	4.23449	0.0141341	Up
AABR07047899.1	ENSRNOG00000050117	19218.4	32.7403	-9.1972	2.53964e-32	Down
Ncald	ENSRNOG00000042978	107.903	236.53	1.13228	0.000202701	Up
Kcnj3	ENSRNOG00000005369	22.1015	5.90438	-1.90428	0.00517751	Down
Mcoln2	ENSRNOG00000015089	21.9417	55.4508	1.33753	0.000426297	Up
Oat	ENSRNOG00000016807	3778.78	1759.94	-1.1024	4.46342e-07	Down
Trpv2	ENSRNOG00000003104	14.4245	35.8009	1.31147	0.00805702	Up
Ets2	ENSRNOG00000001647	398.546	800.891	1.00686	9.22147e-11	Up
AABR07048436.1	ENSRNOG00000051112	17532.4	30.5009	-9.16695	1.11488e-28	Down
Sema4a	ENSRNOG00000019737	54.927	136.784	1.31632	1.31238e-05	Up
Hsd3b3	ENSRNOG00000042884	580.465	56.1726	-3.36927	1.351e-31	Down
Bicc1	ENSRNOG00000000614	46.5358	96.5231	1.05253	0.0128256	Up
AABR07055353.1	ENSRNOG00000047912	8.57481	33.8992	1.98307	0.0133086	Up
AABR07048420.6	ENSRNOG00000051270	143.655	64.9461	-1.1453	1.44419e-08	Down
Lgals4	ENSRNOG00000020338	71.3544	0.953318	-6.2259	0.0152203	Down
RGD1559482	ENSRNOG00000048771	41.706	108.462	1.37886	2.88151e-05	Up
Nampt	ENSRNOG00000009754	945.044	2021.21	1.09677	3.20637e-08	Up
